# Supplementary material for: Exploring the Role of Oleic Acid in Muscle Cell Differentiation: Mechanisms and Implications for Myogenesis and Metabolic Regulation in C2C12 Myoblasts
Source: Biomedicines. 2025 Jun 26;13(7):1568. doi: 10.3390/biomedicines13071568 (PMC12292418; doi:10.3390/biomedicines13071568)
Supplement: Supplementary file 1 [file biomedicines-13-01568-s001.zip]

Archive with 1 entries (1 files):
- biomedicines-3704995-supplementary.pdf
